# Supplementary material for: “Mitotic Slippage” and Extranuclear DNA in Cancer Chemoresistance: A Focus on Telomeres
Source: Int J Mol Sci. 2020 Apr 16;21(8):2779. doi: 10.3390/ijms21082779 (PMC7215480; doi:10.3390/ijms21082779)
Supplement: Supplementary file 1 [file ijms-21-02779-s001.zip]

Archive with 2 entries (2 files):
- Suppl.Fig.1.pdf
- Suppl.Fig.2.pdf
